# Supplementary material for: Flexible Cooperation Between Peroxisomes and the Endoplasmic Reticulum During Lipid Synthesis of Dictyostelium
Source: Cells. 2026 Jun 2;15(11):1025. doi: 10.3390/cells15111025 (PMC13256971; doi:10.3390/cells15111025)
Supplement: Supplementary file 1 [file cells-15-01025-s001.zip]

Archive with 1 entries (1 files):
- cells-4304773-supplementary.pdf
